# Supplementary material for: A Meta-Analysis of the Impact of Nutritional Supplementation on Osteoarthritis Symptoms
Source: Nutrients. 2022 Apr 12;14(8):1607. doi: 10.3390/nu14081607 (PMC9025331; doi:10.3390/nu14081607)
Supplement: Supplementary file 1 [file nutrients-14-01607-s001.zip]

Archive with 1 entries (1 files):
- nutrients-1641272-supplementary.pdf
